# Supplementary material for: In addition to cryptochrome 2, magnetic particles with olfactory co-receptor are important for magnetic orientation in termites
Source: Commun Biol. 2021 Sep 23;4:1121. doi: 10.1038/s42003-021-02661-6 (PMC8460727; doi:10.1038/s42003-021-02661-6)
Supplement: Supplementary file 7 — Supplementary Data 1 [file 42003_2021_2661_MOESM7_ESM.xlsx]

## Sheet: Figure 1e
Data for Figure 1e
R. chinensis				O. formosanus
90° rotation	GMF	Elimination		90 rotation	GMF	Elimination
Heading	Heading	Heading		Heading	Heading	Heading
center-point	center-point	center-point		center-point	center-point	center-point
Mean	Mean	Mean		Mean	Mean	Mean
deg	deg	deg		deg	deg	deg
281.655	98.465	85.472		39.543	83.03	147.325
7.374	103.289	83.527		75.385	263.549	141.086
58.065	159.136	194.262		14.777	247.5	26.195
25.648	88.033	199.119		257.433	238.059	332.448
244.612	214.904	310.239		170.134	83.438	28.62
333.512	165.528	213.909		324.188	135.105	306.977
74.338	274.432	34.275		218.409	166.322	163.945
16.669	132.148	42.168		357.684	127.92	306.864
333.219	126.844	122.208		100.986	209.493	285.981
127.76	20.769	183.639		278.034	110.991	135.44
222.181	154.432	333		335.165	107.171	131.405
26.96	129.469	110.915		142.231	94.144	124.901
250.704	265.477	55.78		6.576	79.126	285.265
321.311	120.785	156.811		6.831	165.064	68.224
348.141	97.037	176.268		56.517	106.774	60.685
306.917	183.354	333.495		218.163	280.075	145.56
290.027	90.936	237.052		17.617	181.575
96.255	80.869	238.067		84.199	90.663
291.943	250.275	172.549		25.869
		6.326		337.884
		149.659		48.038
		39.938		5.719
		15.361		355.62
		24.417

## Sheet: Figure 1f
Data for Figure 1f
R. chinensis				O. formosanus
90° rotation	GMF	Elimination		90° rotation	GMF	Elimination
Heading	Heading	Heading		Heading	Heading	Heading
center-point	center-point	center-point		center-point	center-point	center-point
Mean	Mean	Mean		Mean	Mean	Mean
deg	deg	deg		deg	deg	deg
78.141	151.536	206.062		62.054	112.784	12.306
346.623	311.954	355.195		229.26	98.36	276.376
355.109	55.875	201.65		247.235	304.269	342.031
134.825	231.207	67.901		24.453	98.144	148.58
327.347	1.839	22.825		36.245	24.484	153.236
192.542	63.787	195.124		322.557	197.411	190.589
353.317	45.598	358.452		236.674	39.467	186.124
317.614	145.261	187.947		233.275	65.388	355.226
355.817	343.821	195.507		46.071	312.726	12.668
210.328	88.721	260.787		6.76	149.065	236.11
104.198	61.235	91.83		66.38	84.989	217.066
339.03	107.409	13.716		22.42	95.425	302.016
345.774	212.275	208.621		296.891	84.111	109.6
275.82	66.931	29.892		18.621	88.024	103.49
294.114	86.412	225.693		348.884	77.338	60.329
265.029	288.82	195.277		51.115	117.437	286.433
270.409	94.714	133.192		292.555	85.907	215.317
268.823	79.815	345.205		16.945	141.936	274.279
314.478	223.972	206.675		313.988	190.196	17.632
134.148	90.15	314.414		291.795	96.992	171.216
62.776	75.568	82.418		13.964	312.93	233.563
194.723	86.431	234.908		237.462	157.397	75.596
291.213	159.823	67.244		26.614	13.166	271.536
129.702	107.743	346.205		220.242	177.094	151.379
289.703	152.028	2.468		335.259	290.154	347.238
134.459	329.016	304.13		275.206	359.067
35.197	355.022	310.319		322.85	78.547
223.981	71.244	15.021		198.447	202.587
57.662	96.913	114.037		282.932	95.884
226.796	10.717	257.719		23.993	62.094
294.896	126.553	106.343
287.322	325.552	276.094
334.819	200.912	88.185
17.785	35.628	220.657
199.663	90.701	9.621
91.6		46.736
322.052
33.97
51.524
275.363
273.369
269.877
305.323
348.818
139.609
24.876
226.011
12.631
345.164

## Sheet: Figure 2a
Data for Figure 2a
R. chinensis		O. formosanus
GMF		GMF
Heading		Heading
center-point		center-point
Mean		Mean
deg		deg
87.566		98.986
147.002		131.051
304.719		87.766
335.285		246.523
76.126		95.571
39.968		92.864
175.283		91.635
126.893		89.951
87.06		92.734
46.847		103.216
310.506		87.531
19.676		254.715
56.713		102.824
101.389		87.691
125.132		99.788
83.396		84.785
97.864		319.741
82.362		90.245
111.335		90.223
177.775		94.305
158.615		248.903
326.447		246.544
187.963		197.907
238.317		125.53
158.348		91.571
167.368		184.196
160.936		104.357
323.452		101.333
157.022		94.902
206.366		250.697
42.481		99.92
233.784		239.66
93.892		95.584
213.286		96.819
77.597		99.711
77.873		119.712
87.427		179.348
161.947		76.876
350.65		86.223
148.861		209.753
341.885		89.005
117.77
68.814
97.356
313.579
9.458
87.358
31.258
159.613
197.386
125.215
323.495
96.031
96.485
99.129
86.819
92.116
86.664

## Sheet: Figure 2b
Data for Figure 2b
R. chinensis		O. formosanus
Elimination		Elimination
Heading		Heading
center-point		center-point
Mean		Mean
deg		deg
215.732		223.96
220.064		219.263
80.004		94.396
60.585		66.564
252.745		44.443
256.952		13.173
347.93		274.115
117.875		131.448
305.488		234.864
249.456		287.364
317.079		128.77
168.054		279.672
251.502		135.596
14.857		245.063
48.784		236.08
46.878		194.655
157.814		359.809
352.16		55.973
328.824		354.659
88.571		41.192
226.473		116.128
52.227		67.525
312.452		76.061
166.342		347.123
112.08		358.732
149.9		241.751
86.415		57.207
349.983		227.195
292.517		108.043
136.264		230.241
327.065		118.88
89.728		40.711
246.954		319.951
241.395		82.205
47.071		156.594
194.839		238.288
241.372		106.754
35.416		81.504
20.697		351.533
160.915		258.183
286.516		198.713
330.175
106.613
266.334
346.184
207.462
286.425
314.08
86.684
314.821
337.825
42.106
111.617
262.486

## Sheet: Figure 3a
Data for Figure 3a
Head	Thorax	Abdomen
1.00065	0.451767	0.130356
1.0008	0.331857	0.249815
1.00158	0.359556	0.170214
1.01396	0.2526	0.430519
1.09682	0.393821	0.331
1.04006	0.210943	0.101
1.01083	0.278474	0.124
1.00561	0.208039	0.443897
1.00212	0.383052	0.353897

## Sheet: Figure 3b
Data for Figure 3b
Head	Thorax	Abdomen
1.00046	0.590923	0.697801
1.00045	0.726389	0.795144
1.00053	0.57915	0.471094
1.00045	0.856597	0.170214
1.00056	0.866265	0.615923
1.05652	0.684038	0.541714
1.03173	0.547962	0.680942
1.1019	0.470461	0.534256
1.09864	0.705947	0.768075

## Sheet: Figure 3c
Data for Figure 3c
dsCry2	dsGFP
0.2526	1.18921
0.393821	1.05946
0.210943	1.05458
0.278474	1.01396
0.208039	1.09682
0.383052	1.04006
0.883603	1.01083
0.708487	1.00561
0.832256	1.00212

## Sheet: Figure 3d
Data for Figure 3d
dsMagR	dsGFP
0.721965	1.00477
0.829319	1.00489
0.692555	1.01437
0.793701	1.02524
0.827406	1.00358
0.640232	1.02962
0.50581	1.00636
0.455861	1.12506
0.413703	1.03288

## Sheet: Figure 3e
Data for Figure 3e
Heading
center-point
Mean
deg
26.964
290.417
127.471
46.808
258.784
189.687
91.065
44.029
274.864
56.156
173.368
57.893
183.832
119.562
28.368
130.392
294.861
216.032
111.89
305.399
80.632
345.396
298.28
120.031
55.602
85.985
179.31
317.463
335.717
19.941
151.52
159.538
227.636
132.471
126.806
228.629
70.112
310.437
168.352
269.41
175.464
302.381
269.844

## Sheet: Figure 3f
Data for Figure 3f
Heading
center-point
Mean
deg
353.009
29.245
172.479
257.413
183.73
266.176
18.119
97.66
55.165
137.77
18.479
118.77
257.201
135.71
107.435
41.962
43.916
256.317
82.556
255.393
59.101
264.239
37.136
266.401
35.352
110.631
202.604
52.126
174.731
112.087
192.367
61.392
172.43
156.327
283.154
127.764
70.437
118.194
72.352
27.006
169.894
73.627
85.732
28.434
147.225
121.079

[truncated: 41 more sheets: Figure 3g, Figure 3h, Figure 3i, Figure 3j, Figure 3k, Figure 3m, Figure 3n, Figure 3o, Figure 3p, Figure 3q, Figure 3r, Figure 3s, Figure 3t, Figure 3u, Figure 3v, Figure 3w, Figure 3x, Figure 4a, Figure 4b, Figure 4c …]
